# Supplementary material for: Speech to noise ratio improvement induces nonlinear parietal phase synchrony in hearing aid users
Source: Front Neurosci. 2022 Aug 9;16:932959. doi: 10.3389/fnins.2022.932959 (PMC9396236; doi:10.3389/fnins.2022.932959)
Supplement: Supplementary file 1 [file Data_Sheet_1.zip]

Archive with 33 entries (31 files):
- MATLAB Toolbox/
- MATLAB Toolbox/circ_corrcc.m
- MATLAB Toolbox/circ_mean.m
- MATLAB Toolbox/Extracting_Phase.m
- MATLAB Toolbox/Labels_Test.mat
- MATLAB Toolbox/measure_COC.m
- MATLAB Toolbox/README.txt
- MATLAB Toolbox/Results/
- MATLAB Toolbox/Results/.RData
- MATLAB Toolbox/Results/.Rhistory
- MATLAB Toolbox/Results/All_Comparison.R
- MATLAB Toolbox/Results/All_Comparison_Mean.R
- MATLAB Toolbox/Results/Behavioral.R
- MATLAB Toolbox/Results/BehavioralData.mat
- MATLAB Toolbox/Results/BehavioralData1.mat
- MATLAB Toolbox/Results/Instruction.txt
- MATLAB Toolbox/Results/Inter_Av.csv
- MATLAB Toolbox/Results/Linar_AV1.csv
- MATLAB Toolbox/Results/Linear_Mean.R
- MATLAB Toolbox/Results/NR_Av.csv
- MATLAB Toolbox/Results/Quadratic.R
- MATLAB Toolbox/Results/Quadraticcsv
- MATLAB Toolbox/Results/Quadratic_AV1.csv
- MATLAB Toolbox/Results/Quadratic_Mean.R
- MATLAB Toolbox/Results/Results_3dB_OFF_Defaults.mat
- MATLAB Toolbox/Results/Results_3dB_ON_Defaults.mat
- MATLAB Toolbox/Results/Results_8dB_OFF_Defaults.mat
- MATLAB Toolbox/Results/Results_8dB_ON_Defaults.mat
- MATLAB Toolbox/Results/SNR.csv
- MATLAB Toolbox/Results/SNR_Av.csv
- MATLAB Toolbox/Results_Test.mat
- MATLAB Toolbox/Synchrony_ROI.m
- MATLAB Toolbox/Test00002.mat
