# Supplementary material for: Speech to noise ratio improvement induces nonlinear parietal phase synchrony in hearing aid users
Source: Front Neurosci. 2022 Aug 9;16:932959. doi: 10.3389/fnins.2022.932959 (PMC9396236; doi:10.3389/fnins.2022.932959)
Supplement: Supplementary file 1 [file Data_Sheet_1.zip › MATLAB Toolbox/Extracting_Phase.m]

function [Y] = Extracting_Phase(Tmp)
%This function calculates the IP of the input.
% Inputs: multivariate signal Z (N (number of samples)*CH (number of channels))
% Output: Y: The IP corresponded to the input Tmp
% Written by Payam Shahsavari Baboukani
% PHB: 06-04-2022
% Reference:  Payam Shahsavari Baboukani, Carina Graversen, Emina Alickovic, Jan �stergaard, 
% "Speech to noise ratio improvement induces nonlinear parietal phase synchrony in hearing aid users"  
Y=zeros(size(Tmp))';
for ch = 1 : size(Tmp,1)
    sig = squeeze(Tmp(ch,:));
    z = hilbert(sig); % Analytic signal
    tmp = (unwrap(angle(z)));
    Y(:,ch) = tmp(1:end);
end
end
