# Supplementary material for: Speech to noise ratio improvement induces nonlinear parietal phase synchrony in hearing aid users
Source: Front Neurosci. 2022 Aug 9;16:932959. doi: 10.3389/fnins.2022.932959 (PMC9396236; doi:10.3389/fnins.2022.932959)
Supplement: Supplementary file 1 [file Data_Sheet_1.zip › MATLAB Toolbox/measure_COC.m]

function COC = measure_COC(Z)
% Written by Payam Shahsavari Baboukani
% This function calculates the proposed COC measure.
% Inputs: multivariate signal Z (N (number of samples)*CH (number of channels))
% Output: COC is phase synchrony value
%
% Reference: 
%
% Payam Shahsavari Baboukani, Ghasem Azemi, Boualem Boashash, Paul Colditz, Amir Omidvarnia,
% A novel multivariate phase synchrony measure: Application to multichannel newborn EEG analysis,
% Digital Signal Processing, Volume 84, 2019, Pages 59-68, ISSN 1051-2004,
% https://doi.org/10.1016/j.dsp.2018.08.019.

CH = size(Z,2); % channels
cir_cov = zeros(CH,CH); % circular correlation matrix (CCM)

for ch1 = 1 : CH
    
    for ch2 = 1 : CH
        
        [cir,~]=circ_corrcc(Z(:,ch1),Z(:,ch2)); %  circuar correlation between ch1 and ch2 
        cov = cir;
        cir_cov(ch1,ch2) = cov;
        
    end % end ch2
    
end % end ch1

eigen_value = eig(cir_cov);
l = sum(eigen_value);
eigen_value = eigen_value/l;
om = (sum(eigen_value.*log2(eigen_value)));
COC = 1 + om/log2(CH); % COC measure value
