# Supplementary material for: Speech to noise ratio improvement induces nonlinear parietal phase synchrony in hearing aid users
Source: Front Neurosci. 2022 Aug 9;16:932959. doi: 10.3389/fnins.2022.932959 (PMC9396236; doi:10.3389/fnins.2022.932959)
Supplement: Supplementary file 1 [file Data_Sheet_1.zip › MATLAB Toolbox/README.txt]

MATLAB: The main analysis was performed in MATLAB
The script named "Synchrony_ROI.mat" calculates the phase synchrony within the entered ROIs (local connectivity) and frequency bands by using Circular Omega Complexity (COC) measure. It then saved the results in a file for further analysis.
The script named "Synchrony_ROI.mat" is the main file you need to run. During the the running you will be asked some questions about how you want to run the code or the matlab files (EEG data) you want to rund the code on.
An abstract of what you will be asked:

1) Would you like to run the script for each subject separately? Answers can be: 'Yes, I will run the code separately','No, I will let the code to run for all subjects'
Regularly EEG experiments are conducted on more than one subject. The first question that if you want to run the code separately for each subject or you let the code to run on all of the data.

2) After answering the question. You are automatically asked to select the EEG file(s). Each EEG file should be a structure. The structure should include a field ("ic_clean", in line with fieldtrip toolbox). 
This should be a cell with trials at each coloms (1*trials number).Then, the EEG data of each trial should be like Channel*time. 
Optional: The structure can include a field "label" which can have the labels of the electrodes. 
It can also include "fsample" which is corresponding to sampling frequency. You can also include the field "trialinfo_cond" which is the information about the trials (like different condition)

3) After selecting the files, you are asked to fill some information about the analysis (please refer to Section 2.3 "local connectivity assessment" for further details about the analysis performed in the paper and in this code):
a) Enter Number of subjects for which you have the EEG data: The default is the number of the files you loaded. if you enter a different number of subjects than the loaded files, the code will give you a warning.
b) Enter number of ROIs you would like to calculate local connectivity (default is 8 as it is in the paper). 
b) Enter number of frequency bands. We bandpass-filter (the pass frequency will be asked later) the data to number of the frequency bands you entered. 
c) Enter the Time window for LC calculation (sec). The default is 2 second.
d) Enter the sample index when the stimuli is applied (sec). Generally, there might be a baseline before the acoustic stimuli is played. In our experiment it was 8 and we omitted 1 more second to acoid the ERP effect so the default is 9.
 

4) Then, you will be asked to enter the electrode labels for the each ROI. You do not need to put any quotation and the electrodes must be separated by comma (,). The defaults are those used in the paper.

5) The code checks if the loaded data have the "label" field. Depending on the existence, you are again asked if you want to use the found labels or not. In case you choose to load or "label" does not exists. you are asked to 
select a file with label information. The label file should be ".mat" file which is a "cell array" whose elements are the labels of each electrodes. PLEASE note that the order of the labels should be the same as the the order
 of the EEG data maning that the first labels should be corresponded to the first colomn of EEG data.

6) if the reference channels are included, it would be better to remove them since it has effects on common average referencing the data in the rest of the codes. If the refeences labels exist, you will be asked to confirm to delet the 
reference channels. 

7) you are asked to enter the pass frequency of the band-pass filters (Hz). The default numbers are those that used in the paper. The filter is FIR filters of order 1500. If you want to change the order, you can do it in line "280". 


8) In the paper, we had different files for different conditions. However, the code checks the existence of the field in the data including the trial information ("trialinfo_cond", see number 2). if exists, you are asked 
that Would you like to use this info and save the data for each condition separately.

9) In the paper, we considered the average over time window as the local connectivity in each band and ROI (please refer to Section 2.3 "local connectivity assessment" for further details about the analysis performed in the paper a
nd in this code ). you will be asked if you want to do the same or not. if you choose yes, the average over time windows will be saved. if you choose no, the data for each time window will be saved.

10) Depending on your answers and the data, you will be asked to save the data.
