# Supplementary material for: Speech to noise ratio improvement induces nonlinear parietal phase synchrony in hearing aid users
Source: Front Neurosci. 2022 Aug 9;16:932959. doi: 10.3389/fnins.2022.932959 (PMC9396236; doi:10.3389/fnins.2022.932959)
Supplement: Supplementary file 1 [file Data_Sheet_1.zip › MATLAB Toolbox/Results/All_Comparison.R]

# This script will run the two-way LMM anova. The factors are NR (active vs inactive) and SNR (3dB vs 8dB). 
# The script is based on single trial analysis.
library("R.matlab")
library("tidyverse")
library("lme4")
library("lmerTest")
library("nlme")
library("multcomp")
library("emmeans")
library("pbkrtest")
aa=1:15
aa[16:21]=17:22   # The data for subject 16 was removed from analysis due to bad SNR. if you do not want 
#to remove that one just go with aa<-1:subject number

pathname<- file.path("C:","New_Estimation_Folder","Local-scale_Eric_Data","New_Analysis","Analysis Checking",
                     "New Analysis","Analysis Checking","New folder (2)","Results")
setwd(pathname)
cross_dsads <- readMat("Results_8dB_OFF_Defaults.mat")   # Please load the data
LSC_8OFF=cross_dsads[["LSC"]]
cross_dsads <- readMat("Results_8dB_ON_Defaults.mat")    # Please load the data
LSC_8ON=cross_dsads[["LSC"]]
cross_dsads <- readMat("Results_3dB_OFF_Defaults.mat")   # Please load the data
LSC_3OFF=cross_dsads[["LSC"]]
cross_dsads <- readMat("Results_3dB_ON_Defaults.mat")    # Please load the data
LSC_3ON=cross_dsads[["LSC"]]

nsubj<- dim(LSC_3OFF)[1]-1
ntrial<- dim(LSC_3OFF)[2]

LSC_3OFF_all<- 0
LSC_8OFF_all<- 0
LSC_3ON_all<- 0
LSC_8ON_all<- 0 
    n=1
   
    for(i in aa){
      for(j in 1:ntrial){

        LSC_3OFF_all[n]<- LSC_3OFF[i,j,3,6]     #Applying the single trial analysis for alpha parietal data
        LSC_8OFF_all[n]<- LSC_8OFF[i,j,3,6]
        LSC_8ON_all[n]<- LSC_8ON[i,j,3,6]
        if (i<22){
          LSC_3ON_all[n]<- LSC_3ON[i,j,3,6]
        }
        n<- n+1
      }
    }
    Mean<- mean(c(LSC_3OFF_all,LSC_8OFF_all,LSC_3ON_all,LSC_8ON_all))
    Sd<- sd(c(LSC_3OFF_all,LSC_8OFF_all,LSC_3ON_all,LSC_8ON_all))
    LSC_3OFF_all<- (LSC_3OFF_all-Mean)/Sd #Normalizing the data
    LSC_8OFF_all<- (LSC_8OFF_all-Mean)/Sd
    LSC_3ON_all<- (LSC_3ON_all-Mean)/Sd
    LSC_8ON_all<- (LSC_8ON_all-Mean)/Sd
    LSC_8ON_all[91:100]<- NA #the last 10 trials for this condition (subject 5) was not recorded.
    Tmp<-LSC_3ON_all[381:400]
    LSC_3ON_all[381:400]<- NA # the data for subject 21 is not recorded
    LSC_3ON_all[401:420]<- Tmp
    nsubj1<- 20
    trials_3off <- crossing(subj_id = c(1:nsubj),                  #making a table for 3dB oFF
                            trial_id = rep(c(1:20),nsubj))%>%
      mutate(NR=factor(rep("OFF",nsubj*ntrial)),
             SNR=factor(rep("3db",nsubj*ntrial)),
             COC=LSC_3OFF_all)
    
    trials_3ON <- crossing(subj_id = c(1:nsubj),       #making a table for 3dB oN 
                           trial_id = rep(c(1:20),nsubj))%>%
      mutate(NR=factor(rep("ON",nsubj*ntrial)),
             SNR=factor(rep("3db",nsubj*ntrial)),
             COC=LSC_3ON_all)
    
    
    
    trials_8off <- crossing(subj_id = c(1:nsubj),     #making a table for 8dB oFF 
                            trial_id = rep(c(1:20),nsubj))%>%
      mutate(NR=factor(rep("OFF",nsubj*ntrial)),
             SNR=factor(rep("8db",nsubj*ntrial)),
             COC=LSC_8OFF_all)
    trials_8ON <- crossing(subj_id = c(1:nsubj),     #making a table for 8dB oN 
                           trial_id = rep(c(1:20),nsubj))%>%
      mutate(NR=factor(rep("ON",nsubj*ntrial)),
             SNR=factor(rep("8db",nsubj*ntrial)),
             COC=LSC_8ON_all)
    
    all_data<- bind_rows(trials_3off,trials_3ON,trials_8off,trials_8ON)          # Binding all conditions
    
    pp_mod <- lmer(formula=COC ~ NR*SNR + (1|subj_id:trial_id), data=all_data) # Two-way LMMM ANOVA
    #summary(pp_mod)
    
    
    aov_summaries <- anova(pp_mod)
   

n<- 1

Inter1<- aov_summaries[["Pr(>F)"]][3]
Inter1 
