# Supplementary material for: Speech to noise ratio improvement induces nonlinear parietal phase synchrony in hearing aid users
Source: Front Neurosci. 2022 Aug 9;16:932959. doi: 10.3389/fnins.2022.932959 (PMC9396236; doi:10.3389/fnins.2022.932959)
Supplement: Supplementary file 1 [file Data_Sheet_1.zip › MATLAB Toolbox/Results/All_Comparison_Mean.R]

# This script will run the two-way LMM anova. The factors are NR (active vs inactive) and SNR (3dB vs 8dB). 
# The script is based on average over trial analysis.
library("R.matlab")
library("tidyverse")
library("lme4")
library("lmerTest")
library("nlme")
library("multcomp")
library("emmeans")
library("pbkrtest")
pathname<- file.path("C:","New_Estimation_Folder","Local-scale_Eric_Data","New_Analysis","Analysis Checking",
                     "New Analysis","Analysis Checking","New folder (2)","Results")
setwd(pathname)
cross_dsads <- readMat("Results_8dB_OFF_Defaults.mat")   # Please load the data
LSC_8OFF=cross_dsads[["LSC"]]
cross_dsads <- readMat("Results_8dB_ON_Defaults.mat")    # Please load the data
LSC_8ON=cross_dsads[["LSC"]]
cross_dsads <- readMat("Results_3dB_OFF_Defaults.mat")   # Please load the data
LSC_3OFF=cross_dsads[["LSC"]]
cross_dsads <- readMat("Results_3dB_ON_Defaults.mat")    # Please load the data
LSC_3ON=cross_dsads[["LSC"]]
aa=1:15
aa[16:21]=17:22  # The data for subject 16 was removed from analysis due to bad SNR. if you do not want 
#to remove that one just go with aa<-1:subject number
 
nsubj<- dim(LSC_3OFF)[1]-1
ntrial<- dim(LSC_3OFF)[2]
f<-1

aov_summaries <- list()

for (ii in 1:4){
  for (jj in 1:8){
    LSC_3OFF_all<- 0
    LSC_8OFF_all<- 0
    LSC_3ON_all<- 0
    LSC_8ON_all<- 0 
    n<- 1
    for(i in aa){
      LSC_3OFF_all[n]<- mean(LSC_3OFF[i,1:20,ii,jj]) #Mean over trials
      LSC_8OFF_all[n]<- mean(LSC_8OFF[i,1:20,ii,jj])
      LSC_8ON_all[n]<- mean(LSC_8ON[i,1:20,ii,jj])
      if (i<21){       # The 3dB on condition for one subject was not recorded. If you have data for all conditions and subjects, comment the if
        LSC_3ON_all[n]<- mean(LSC_3ON[i,1:20,ii,jj])
      }
      n<- n+1
    }
    Mean<- mean(c(LSC_3OFF_all,LSC_8OFF_all,LSC_3ON_all,LSC_8ON_all))
    Sd<- sd(c(LSC_3OFF_all,LSC_8OFF_all,LSC_3ON_all,LSC_8ON_all))
    LSC_3OFF_all<- (LSC_3OFF_all-Mean)/Sd    #Normalizing the data
    LSC_8OFF_all<- (LSC_8OFF_all-Mean)/Sd
    LSC_3ON_all<- (LSC_3ON_all-Mean)/Sd
    LSC_8ON_all<- (LSC_8ON_all-Mean)/Sd
    Tmp<- LSC_3ON_all[20]  # saving the data of subject 22. If you have data for all conditions comment this part
    LSC_3ON_all[20]<- NA   #Subject 21 has no data for 3on
    LSC_3ON_all[21]<- Tmp

    trials_3off <- tibble(subj_id = c(1:nsubj),       #making a table for 3dB oFF 
                          SNR=factor(rep("3db",nsubj)),
                          NR=factor(rep("off",nsubj))
                          ,COC=LSC_3OFF_all)
    
    trials_3ON <- tibble(subj_id = c(1:nsubj),       #making a table for 3dB oN 
                         SNR=factor(rep("3db",nsubj)),
                         NR=factor(rep("on",nsubj)),
                         COC=LSC_3ON_all)
    
    
    
    trials_8off <- tibble(subj_id = c(1:nsubj),     #making a table for 8dB oFF 
                          SNR=factor(rep("8db",nsubj)),
                          NR=factor(rep("off",nsubj)),
                          COC=LSC_8OFF_all)
    trials_8ON <- tibble(subj_id = c(1:nsubj),     #making a table for 8dB oN 
                         SNR=factor(rep("8db",nsubj)),
                         NR=factor(rep("on",nsubj)),
                         COC=LSC_8ON_all)
    
    all_data<- bind_rows(trials_3off,trials_3ON,trials_8off,trials_8ON)    # Binding all conditions
    
    pp_mod <- lmer(formula=COC ~ NR*SNR + (1 | subj_id), data=all_data)   # Two-way LMMM ANOVA
    #summary(pp_mod)
    
    
    aov_summaries[[f]] <- anova(pp_mod)
    
    f<- f+1
  }
}

cval<- 0.05/32
n<- 1
Inter<- 0
Inter1<- 0
for (i in 1:32){
  Inter1[i]<- aov_summaries[[i]][["Pr(>F)"]][3]
  if(aov_summaries[[i]][3,6]<cval){
    Inter[n]<- i
    n<- n+1
  }
}
Inter
Sig_Inter<- p.adjust(Inter1, "holm")<0.05
n<- 1
NRCom<- 0
NRCom1<- 0
for (i in 1:32){
  NRCom1[i]<- aov_summaries[[i]][["Pr(>F)"]][1]
  if(aov_summaries[[i]][["Pr(>F)"]][1]<cval){
    NRCom[n]<- i
    n<- n+1
  }
}
NRCom
Sig_NR<- p.adjust(NRCom1, "holm")<0.05 
n<- 1
SNRCom<- 0
SNRCom1<- 0
for (i in 1:32){
  SNRCom1[i]<- aov_summaries[[i]][["Pr(>F)"]][2]
  if(aov_summaries[[i]][["Pr(>F)"]][2]<cval){
    SNRCom[n]<- i
    n<- n+1
  }
}
SNRCom
Sig_SNR<- p.adjust( SNRCom1, "holm")<0.05 


Inter2<- matrix(Inter1,nrow = 4, ncol = 8,byrow = TRUE,dimnames = list(c('Delta','Theta','Alpha','Beta'), c('Left Frontal','Frontal','Right Frontal','Central','Left Temporal','Prietal','Right Temporal','Occipital')))
SNRCom2<- matrix(SNRCom1,nrow = 4, ncol = 8,byrow = TRUE,dimnames = list(c('Delta','Theta','Alpha','Beta'), c('Left Frontal','Frontal','Right Frontal','Central','Left Temporal','Prietal','Right Temporal','Occipital')))
NRCom2<- matrix(NRCom1,nrow = 4, ncol = 8,byrow = TRUE,dimnames = list(c('Delta','Theta','Alpha','Beta'), c('Left Frontal','Frontal','Right Frontal','Central','Left Temporal','Prietal','Right Temporal','Occipital')))

write.table(format(round(Inter2, 4),nsmall = 4),"Inter_Av.csv",sep = ";")
write.table(format(round(SNRCom2, 4),nsmall = 4),"SNR_Av.csv",sep = ";")
write.table(format(round(NRCom2, 4),nsmall = 4),"NR_Av.csv",sep = ";")
