# Supplementary material for: Speech to noise ratio improvement induces nonlinear parietal phase synchrony in hearing aid users
Source: Front Neurosci. 2022 Aug 9;16:932959. doi: 10.3389/fnins.2022.932959 (PMC9396236; doi:10.3389/fnins.2022.932959)
Supplement: Supplementary file 1 [file Data_Sheet_1.zip › MATLAB Toolbox/Results/Behavioral.R]

# This script will run the one-way LMM anova which only includes the linear term. The factors are NR (active vs inactive) and SNR (3dB vs 8dB). 
# The script is based on single trial analysis.
library("R.matlab")
library("tidyverse")
library("lme4")
library("lmerTest")
library("nlme")
library("multcomp")
library("emmeans")
library("pbkrtest")
library("ggplot2")

pathname<- file.path("C:","New_Estimation_Folder","Local-scale_Eric_Data","New_Analysis","Analysis Checking",
                     "New Analysis","Analysis Checking","New folder (2)","Results")
setwd(pathname)
cross_dsads <- readMat("BehavioralData1.mat")   # Please load the data
LSC_8OFF=cross_dsads[["SNR.8OFF"]]

LSC_8ON=cross_dsads[["SNR.8ON"]]

LSC_3OFF=cross_dsads[["SNR.3OFF"]]

LSC_3ON=cross_dsads[["SNR.3ON"]]


nsubj<- dim(LSC_3OFF)[1]
ntrial<- dim(LSC_3OFF)[2]
f<-1


LSC_3OFF_all_M<- 0
LSC_8OFF_all_M<- 0
LSC_3ON_all_M<- 0
LSC_8ON_all_M<- 0
LSC_3OFF_all<- 0
LSC_8OFF_all<- 0
LSC_3ON_all<- 0
LSC_8ON_all<- 0 
n<- 1
aa<-0
aa[1:22]<- 1:22
aa <- aa[! aa %in% c(14,16,21)]
nsubj<- length(aa)
for(i in aa){
    LSC_3OFF_all[n]<- mean(LSC_3OFF[i,1:ntrial])     #Applying the single trial analysis for alpha parietal data
    LSC_8OFF_all[n]<- mean(LSC_8OFF[i,1:ntrial])
    LSC_8ON_all[n]<- mean(LSC_8ON[i,1:ntrial])
    LSC_3ON_all[n]<- mean(LSC_3ON[i,1:ntrial])
    n<- n+1
}

Mean<- mean(c(LSC_3OFF_all,LSC_8OFF_all,LSC_3ON_all,LSC_8ON_all))
#Sd<- sd(c(LSC_3OFF_all,LSC_8OFF_all,LSC_3ON_all,LSC_8ON_all))
#LSC_3OFF_all<- (LSC_3OFF_all-Mean)/Sd    #Normalizing the data
#LSC_8OFF_all<- (LSC_8OFF_all-Mean)/Sd
#LSC_3ON_all<- (LSC_3ON_all-Mean)/Sd
#LSC_8ON_all<- (LSC_8ON_all-Mean)/Sd

trials_3off <- tibble(subj_id = c(1:nsubj),       #making a table for 3dB oFF 
                      SNR=factor(rep("3db",nsubj)),
                      NR=factor(rep("off",nsubj))
                      ,COC=LSC_3OFF_all)

trials_3ON <- tibble(subj_id = c(1:nsubj),       #making a table for 3dB oN 
                     SNR=factor(rep("3db",nsubj)),
                     NR=factor(rep("on",nsubj)),
                     COC=LSC_3ON_all)


trials_8off <- tibble(subj_id = c(1:nsubj),     #making a table for 8dB oFF 
                      SNR=factor(rep("8db",nsubj)),
                      NR=factor(rep("off",nsubj)),
                      COC=LSC_8OFF_all)
trials_8ON <- tibble(subj_id = c(1:nsubj),     #making a table for 8dB oN 
                     SNR=factor(rep("8db",nsubj)),
                     NR=factor(rep("on",nsubj)),
                     COC=LSC_8ON_all)
all_data<- bind_rows(trials_3off,trials_3ON,trials_8off,trials_8ON)
# all_data$COC<-(all_data$COC-mean(all_data$COC,na.rm = TRUE))/sd(all_data$COC,na.rm = TRUE)
pp_mod <- lmer(formula=COC ~ NR*SNR + (1|subj_id), data=all_data)


aov_summaries<-  anova(pp_mod)

aov_summaries
