# Supplementary material for: Speech to noise ratio improvement induces nonlinear parietal phase synchrony in hearing aid users
Source: Front Neurosci. 2022 Aug 9;16:932959. doi: 10.3389/fnins.2022.932959 (PMC9396236; doi:10.3389/fnins.2022.932959)
Supplement: Supplementary file 1 [file Data_Sheet_1.zip › MATLAB Toolbox/Results/Instruction.txt]

R: The statistical tests were performed in R. The codes are written for the specific analysis of the paper.The results of the paper is saved in this folder. The p-values might be a bit different since the data of the subject 6 
seems to be corroupted in my PC and they are different than the ones in the paper. Some comments are provided in the codes. There are four files:

All_comparison_Mean: 
#This script will run the one-way LMM anova which only includes the linear term. The factors are NR (active vs inactive) and SNR (3dB vs 8dB). 
#The script is based on single trial analysis on all bands and ROIs.

All_Comparison: 
# This script will run the two-way LMM anova. The factors are NR (active vs inactive) and SNR (3dB vs 8dB). 
# The script is based on single trial analysis on alpha parietal.

Linear_Mean: 
# This script will run the one-way LMM anova which only includes the linear term. The factor is SNR with levels of 3, 8, 9.24 and 13.17 dB. 
# The script is based on single trial analysis on all bands and ROIs.

Quadratic_Mean

# This script will run the one-way LMM anova which includes linear and quadratic terms. The factors are NR (active vs inactive) and SNR (3dB vs 8dB). 
# The script is based on single trial analysis on all bands and ROIs.

Quadratic: 

# This script will run the one-way LMM anova which includes linear and quadratic terms. The factors are NR (active vs inactive) and SNR (3dB vs 8dB). 
# The script is based on single trial analysis on alpha parietal.
