# Supplementary material for: Speech to noise ratio improvement induces nonlinear parietal phase synchrony in hearing aid users
Source: Front Neurosci. 2022 Aug 9;16:932959. doi: 10.3389/fnins.2022.932959 (PMC9396236; doi:10.3389/fnins.2022.932959)
Supplement: Supplementary file 1 [file Data_Sheet_1.zip › MATLAB Toolbox/Results/Linar_AV1.csv]

V1	V2	V3	V4	V5	V6	V7	V8
1	0.4171	0.2266	0.3675	0.7151	0.6447	0.8335	0.8151	0.5606
2	0.8112	0.1900	0.9138	0.3014	0.5434	0.9571	0.6794	0.9202
3	0.9347	0.2201	0.5564	0.7390	0.7061	0.5206	0.7951	0.9540
4	0.2977	0.0877	0.5148	0.4867	0.9436	0.8694	0.3531	0.9031
