# Supplementary material for: Speech to noise ratio improvement induces nonlinear parietal phase synchrony in hearing aid users
Source: Front Neurosci. 2022 Aug 9;16:932959. doi: 10.3389/fnins.2022.932959 (PMC9396236; doi:10.3389/fnins.2022.932959)
Supplement: Supplementary file 1 [file Data_Sheet_1.zip › MATLAB Toolbox/Results/Quadratic.R]

# This script will run the one-way LMM anova which only includes the linear term. The factors are NR (active vs inactive) and SNR (3dB vs 8dB). 
# The script is based on single trial analysis.
library("R.matlab")
library("tidyverse")
library("lme4")
library("lmerTest")
library("nlme")
library("multcomp")
library("emmeans")
library("pbkrtest")
library("ggplot2")

pathname<- file.path("C:","New_Estimation_Folder","Local-scale_Eric_Data","New_Analysis","Analysis Checking",
                     "New Analysis","Analysis Checking","New folder (2)","Results")
setwd(pathname)
cross_dsads <- readMat("Results_8dB_OFF_Defaults.mat")   # Please load the data
LSC_8OFF=cross_dsads[["LSC"]]
cross_dsads <- readMat("Results_8dB_ON_Defaults.mat")    # Please load the data
LSC_8ON=cross_dsads[["LSC"]]
cross_dsads <- readMat("Results_3dB_OFF_Defaults.mat")   # Please load the data
LSC_3OFF=cross_dsads[["LSC"]]
cross_dsads <- readMat("Results_3dB_ON_Defaults.mat")    # Please load the data
LSC_3ON=cross_dsads[["LSC"]]
aa=1:15
aa[16:21]=17:22  # The data for subject 16 was removed from analysis due to bad SNR. if you do not want 
#to remove that one just go with aa<-1:subject number

nsubj<- dim(LSC_3OFF)[1]-1
ntrial<- dim(LSC_3OFF)[2]
f<-1


My_SNR<- c(3,3+6.24,8,8+5.17)

LSC_3OFF_all_M<- 0
LSC_8OFF_all_M<- 0
LSC_3ON_all_M<- 0
LSC_8ON_all_M<- 0
LSC_3OFF_all<- 0
LSC_8OFF_all<- 0
LSC_3ON_all<- 0
LSC_8ON_all<- 0 
n<- 1
for(i in aa){
  for(j in 1:ntrial){
    
    LSC_3OFF_all[n]<- LSC_3OFF[i,j,3,6]     #Applying the single trial analysis for alpha parietal data
    LSC_8OFF_all[n]<- LSC_8OFF[i,j,3,6]
    LSC_8ON_all[n]<- LSC_8ON[i,j,3,6]
    if (i<22){
      LSC_3ON_all[n]<- LSC_3ON[i,j,3,6]
    }
    n<- n+1
  }
}
Mean<- mean(c(LSC_3OFF_all,LSC_8OFF_all,LSC_3ON_all,LSC_8ON_all))
Sd<- sd(c(LSC_3OFF_all,LSC_8OFF_all,LSC_3ON_all,LSC_8ON_all))
LSC_3OFF_all<- (LSC_3OFF_all-Mean)/Sd    #Normalizing the data
LSC_8OFF_all<- (LSC_8OFF_all-Mean)/Sd
LSC_3ON_all<- (LSC_3ON_all-Mean)/Sd
LSC_8ON_all<- (LSC_8ON_all-Mean)/Sd

LSC_3OFF_all_M<- mean(LSC_3OFF_all)
LSC_8OFF_all_M<- mean(LSC_8OFF_all)
LSC_3ON_all_M<- mean(LSC_3ON_all)
LSC_8ON_all[91:100]<- NA #the last 10 trials for this condition (subject 6) was not recorded.
LSC_8ON_all_M<- mean(LSC_8ON_all,na.rm=TRUE)
LSC_8ON_all[91:100]<- NA #the last 10 trials for this condition (subject 6) was not recorded.
Tmp<-LSC_3ON_all[381:400]
LSC_3ON_all[381:400]<- NA # the data for subject 21 is not recorded
LSC_3ON_all[401:420]<- Tmp

trials_3off <- crossing(subj_id = c(1:nsubj),
                        trial_id = rep(c(1:20),nsubj))%>%
  mutate(
    SNR=(rep(My_SNR[1],nsubj*ntrial)),
    COC=LSC_3OFF_all)

trials_3ON <- crossing(subj_id = c(1:nsubj),
                       trial_id = rep(c(1:20),nsubj))%>%
  mutate(
    SNR=(rep(My_SNR[2],nsubj*ntrial)),
    COC=LSC_3ON_all)


trials_8off <- crossing(subj_id = c(1:nsubj),
                        trial_id = rep(c(1:20),nsubj))%>%
  mutate(
    SNR=(rep(My_SNR[3],nsubj*ntrial)),
    COC=LSC_8OFF_all)
trials_8ON <- crossing(subj_id = c(1:nsubj),
                       trial_id = rep(c(1:20),nsubj))%>%
  mutate(
    SNR=(rep(My_SNR[4],nsubj*ntrial)),
    COC=LSC_8ON_all)
all_data<- bind_rows(trials_3off,trials_3ON,trials_8off,trials_8ON)
# all_data$COC<-(all_data$COC-mean(all_data$COC,na.rm = TRUE))/sd(all_data$COC,na.rm = TRUE)
pp_mod <- lmer(formula=COC ~ I(SNR^2)+SNR+1+(1|subj_id:trial_id), data=all_data)


aov_summaries<-  anova(pp_mod)
f<- f+1

aov_summaries[["Pr(>F)"]][1]

MyLabel<- c("3dB OFF","(3dB)","3dB ON","(9.24dB)","8dB off","(8dB)","8dB ON","(13.17dB)")
p3<- ggplot(all_data, aes(x=SNR, y=COC))+
  #geom_point()+
  geom_smooth(method=lm,formula= 'y ~ 1+x+I(x^2)',se=TRUE,level = 0.95)+
  
  scale_x_continuous(breaks=c(My_SNR[1],My_SNR[1]+0.3,My_SNR[2],My_SNR[2]+0.3,My_SNR[3],My_SNR[3]+0.3,My_SNR[4],My_SNR[4]+0.3),labels=MyLabel)+
  geom_point(aes(x=My_SNR[1],y=LSC_3OFF_all_M),col="red",size=3)+
  geom_point(aes(x=My_SNR[2],y=LSC_3ON_all_M),col="red",size=3)+
  geom_point(aes(x=My_SNR[3],y=LSC_8OFF_all_M),col="red",size=3)+
  ylab("Local Connectivity")+
  geom_point(aes(x=My_SNR[4],y=LSC_8ON_all_M),col="red",size=3)
p3+ theme(axis.text.x = element_text(face = "bold", color = "#993333", 
                                     size = 19, angle = 90),
          axis.title.x = element_text( size=19, face="bold"),
          axis.title.y = element_text( size=19, face="bold"))
