# Supplementary material for: Speech to noise ratio improvement induces nonlinear parietal phase synchrony in hearing aid users
Source: Front Neurosci. 2022 Aug 9;16:932959. doi: 10.3389/fnins.2022.932959 (PMC9396236; doi:10.3389/fnins.2022.932959)
Supplement: Supplementary file 1 [file Data_Sheet_1.zip › MATLAB Toolbox/Results/Quadraticcsv]

"V1";"V2";"V3";"V4";"V5";"V6";"V7";"V8"
"1";"0.0182";"0.2351";"0.0670";"0.3012";"0.8281";"0.0000";"0.3384";"0.0050"
"2";"0.6306";"0.3073";"0.0403";"0.0291";"0.2535";"0.0000";"0.0010";"0.0688"
"3";"0.5864";"0.9844";"0.7468";"0.0003";"0.6364";"0.0000";"0.0000";"0.3451"
"4";"0.0053";"0.0000";"0.0012";"0.0056";"0.1646";"0.0000";"0.0000";"0.0492"
