# Supplementary material for: Speech to noise ratio improvement induces nonlinear parietal phase synchrony in hearing aid users
Source: Front Neurosci. 2022 Aug 9;16:932959. doi: 10.3389/fnins.2022.932959 (PMC9396236; doi:10.3389/fnins.2022.932959)
Supplement: Supplementary file 1 [file Data_Sheet_1.zip › MATLAB Toolbox/Results/Quadratic_AV1.csv]

V1	V2	V3	V4	V5	V6	V7	V8
1	0.5873	0.9780	0.9028	0.3049	0.9136	0.0081	0.5379	0.6831
2	0.9175	0.9850	0.8203	0.1765	0.9304	0.0141	0.2550	0.9300
3	0.8090	0.7526	0.6200	0.1181	0.6990	0.0012	0.0695	0.5020
4	0.4938	0.3567	0.6735	0.2320	0.8162	0.0024	0.1921	0.8691
