# Supplementary material for: Speech to noise ratio improvement induces nonlinear parietal phase synchrony in hearing aid users
Source: Front Neurosci. 2022 Aug 9;16:932959. doi: 10.3389/fnins.2022.932959 (PMC9396236; doi:10.3389/fnins.2022.932959)
Supplement: Supplementary file 1 [file Data_Sheet_1.zip › MATLAB Toolbox/Results/Quadratic_Mean.R]

# This script will run the one-way LMM anova which includes linear and quadratic terms. The factors are NR (active vs inactive) and SNR (3dB vs 8dB). 
# The script is based on single trial analysis.
library("R.matlab")
library("tidyverse")
library("lme4")
library("lmerTest")
library("nlme")
library("multcomp")
library("emmeans")
library("pbkrtest")
library("ggplot2")

pathname<- file.path("C:","New_Estimation_Folder","Local-scale_Eric_Data","New_Analysis","Analysis Checking",
                     "New Analysis","Analysis Checking","New folder (2)","Results")
setwd(pathname)
cross_dsads <- readMat("Results_8dB_OFF_Defaults.mat")   # Please load the data
LSC_8OFF=cross_dsads[["LSC"]]
cross_dsads <- readMat("Results_8dB_ON_Defaults.mat")    # Please load the data
LSC_8ON=cross_dsads[["LSC"]]
cross_dsads <- readMat("Results_3dB_OFF_Defaults.mat")   # Please load the data
LSC_3OFF=cross_dsads[["LSC"]]
cross_dsads <- readMat("Results_3dB_ON_Defaults.mat")    # Please load the data
LSC_3ON=cross_dsads[["LSC"]]
aa=1:15
aa[16:21]=17:22  # The data for subject 16 was removed from analysis due to bad SNR. if you do not want 
#to remove that one just go with aa<-1:subject number

nsubj<- dim(LSC_3OFF)[1]-1
ntrial<- dim(LSC_3OFF)[2]
f<-1

aov_summaries <- list()
My_SNR<- c(3,3+6.24,8,8+5.17)
f<-1
ii<- 3
jj<- 6
mod_summaries <- list() 
aov_summaries <- list() 
all_data1<- list()
pp_mod1<- list()
LSC_3OFF_all_M<- 0
LSC_8OFF_all_M<- 0
LSC_3ON_all_M<- 0
LSC_8ON_all_M<- 0
for (ii in 1:4){
  for (jj in 1:8){
    LSC_3OFF_all<- 0
    LSC_8OFF_all<- 0
    LSC_3ON_all<- 0
    LSC_8ON_all<- 0 
    n<- 1
    for(i in aa){
      LSC_3OFF_all[n]<- mean(LSC_3OFF[i,1:20,ii,jj]) #Mean over trials
      LSC_8OFF_all[n]<- mean(LSC_8OFF[i,1:20,ii,jj])
      LSC_8ON_all[n]<- mean(LSC_8ON[i,1:20,ii,jj])
      if (i<21){       # The 3dB on condition for one subject was not recorded. If you have data for all conditions and subjects, comment the if
        LSC_3ON_all[n]<- mean(LSC_3ON[i,1:20,ii,jj])
      }
      n<- n+1
    }
    Mean<- mean(c(LSC_3OFF_all,LSC_8OFF_all,LSC_3ON_all,LSC_8ON_all))
    Sd<- sd(c(LSC_3OFF_all,LSC_8OFF_all,LSC_3ON_all,LSC_8ON_all))
    LSC_3OFF_all<- (LSC_3OFF_all-Mean)/Sd    #Normalizing the data
    LSC_8OFF_all<- (LSC_8OFF_all-Mean)/Sd
    LSC_3ON_all<- (LSC_3ON_all-Mean)/Sd
    LSC_8ON_all<- (LSC_8ON_all-Mean)/Sd
    
    LSC_3OFF_all_M[f]<- mean(LSC_3OFF_all)
    LSC_8OFF_all_M[f]<- mean(LSC_8OFF_all)
    LSC_3ON_all_M[f]<- mean(LSC_3ON_all)
    LSC_8ON_all_M[f]<- mean(LSC_8ON_all)
    Tmp<- LSC_3ON_all[20]  # saving the data of subject 22. If you have data for all conditions comment this part
    LSC_3ON_all[21]<- NA   #Subject 21 has no data for 3on
    LSC_3ON_all[21]<- Tmp
    
    trials_3off <- tibble(subj_id = c(1:nsubj),
                          SNR=rep(My_SNR[1],nsubj),
                          COC=LSC_3OFF_all)
    
    trials_3ON <- tibble(subj_id = c(1:nsubj),
                         SNR=rep(My_SNR[2],nsubj),
                         COC=LSC_3ON_all)
    
    
    
    trials_8off <- tibble(subj_id = c(1:nsubj),
                          SNR=rep(My_SNR[3],nsubj),
                          COC=LSC_8OFF_all)
    trials_8ON <- tibble(subj_id = c(1:nsubj),
                         SNR=rep(My_SNR[4],nsubj),
                         COC=LSC_8ON_all)
    
    all_data<- bind_rows(trials_3off,trials_3ON,trials_8off,trials_8ON)
    # all_data$COC<-(all_data$COC-mean(all_data$COC,na.rm = TRUE))/sd(all_data$COC,na.rm = TRUE)
    all_data1[[f]]<- all_data
    pp_mod <- lmer(formula=COC ~ I(SNR^2)+SNR+1+(1|subj_id), data=all_data)
    pp_mod1[[f]]<- pp_mod
    
    
    aov_summaries[[f]]<-  anova(pp_mod)
    f<- f+1
  }
}
a<- 0
n<- 1
b<- 0
for (i in 1:32){
  b[i]<- aov_summaries[[i]][["Pr(>F)"]][1]
  if(aov_summaries[[i]][["Pr(>F)"]][1]<0.05/32){
    a[n]<- i
    n<- n+1
  }
}
Inter2<- matrix(b,nrow = 4, ncol = 8,byrow = TRUE)
a

write.table(format(round(Inter2, 4),nsmall = 4),"Quadratic_AV1.csv",sep = ";")

MyLabel<- c("3dB OFF","(3dB)","3dB ON","(9.24dB)","8dB off","(8dB)","8dB ON","(13.17dB)")


p3<- ggplot(all_data1[[22]], aes(x=SNR, y=COC))+
  geom_point()+
  geom_smooth(method=lm,formula= 'y ~ 1+x+I(x^2)',se=TRUE,level = 0.95)+
  
  scale_x_continuous(breaks=c(My_SNR[1],My_SNR[1]+0.3,My_SNR[2],My_SNR[2]+0.3,My_SNR[3],My_SNR[3]+0.3,My_SNR[4],My_SNR[4]+0.3),labels=MyLabel)+
  geom_point(aes(x=My_SNR[1],y=LSC_3OFF_all_M[22]),col="red",size=3)+
  geom_point(aes(x=My_SNR[2],y=LSC_3ON_all_M[22]),col="red",size=3)+
  geom_point(aes(x=My_SNR[3],y=LSC_8OFF_all_M[22]),col="red",size=3)+
  ylab("Local Connectivity")+
  geom_point(aes(x=My_SNR[4],y=LSC_8ON_all_M[22]),col="red",size=3)
p3+ theme(axis.text.x = element_text(face = "bold", color = "#993333", 
                                     size = 19, angle = 90),
          axis.title.x = element_text( size=19, face="bold"),
          axis.title.y = element_text( size=19, face="bold"))
