# Supplementary material for: Speech to noise ratio improvement induces nonlinear parietal phase synchrony in hearing aid users
Source: Front Neurosci. 2022 Aug 9;16:932959. doi: 10.3389/fnins.2022.932959 (PMC9396236; doi:10.3389/fnins.2022.932959)
Supplement: Supplementary file 1 [file Data_Sheet_1.zip › MATLAB Toolbox/Results/SNR_Av.csv]

Left Frontal	Frontal	Right Frontal	Central	Left Temporal	Prietal	Right Temporal	Occipital
Delta	0.5227	0.1831	0.0594	0.7040	0.7697	0.7747	0.8963	0.7156
Theta	0.5249	0.0742	0.5461	0.3199	0.7568	0.3664	0.2484	0.9396
Alpha	0.6253	0.1231	0.7103	0.8167	0.5004	0.8149	0.1456	0.2121
Beta	0.4194	0.0958	0.8434	0.4436	0.4471	0.7710	0.0511	0.4445
