# Supplementary material for: Speech to noise ratio improvement induces nonlinear parietal phase synchrony in hearing aid users
Source: Front Neurosci. 2022 Aug 9;16:932959. doi: 10.3389/fnins.2022.932959 (PMC9396236; doi:10.3389/fnins.2022.932959)
Supplement: Supplementary file 1 [file Data_Sheet_1.zip › MATLAB Toolbox/Synchrony_ROI.m]

% Written by Payam Shahsavari Baboukani
% PHB: 06-04-2022
% Reference:  Payam Shahsavari Baboukani, Carina Graversen, Emina Alickovic, Jan �stergaard, 
% "Speech to noise ratio improvement induces nonlinear parietal phase synchrony in hearing aid users"  

% In the code, we used 

clc;
clear
close all
%% LOading data
% The EEG data is loaded here. The data (for each subject seperatly) should be a structure
% including some necessary field (in line with fieldtrip toolbox):
% 1: EEG data (with some trials): The structure should include a field ("ic_clean"). it should be a cell
% with trials at each coloms (1*trials number).
% Then, the EEG data of each trial should be like Channel*time
% 2 (optional): The structure should include a field the label ("label") of each
% Channel in the data
% 3(optional): The structure should also include a field with the samplig frequency number
% ("Fs")
% Ex:
% B=512; % Sampling frequency
% A11=randn(64,12*B); % the data for 1st trial (64 channels and 60 second)
% A12=randn(64,12*B); % the data for 2nd trial (64 channels and 60 second)
% A13=randn(64,12*B);
% A14=randn(64,12*B);
% A15=randn(64,12*B);
% A21=randn(64,12*B); % the data for 1st trial (64 channels and 60 second)
% A22=randn(64,12*B); % the data for 2nd trial (64 channels and 60 second)
% A23=randn(64,12*B);
% A24=randn(64,12*B);
% A25=randn(64,12*B);
% C={'Fp1';'AF7';'AF3';'F1';'F3';'F5';'F7';'FT7';'FC5';'FC3';'FC1';'C1';'C3';'C5';'T7';'TP7';'CP5';
%     'CP3';'CP1';'P1';'P3';'P5';'P7';'P9';'PO7';'PO3';'O1';'Iz';'Oz';'POz';'Pz';'CPz';'Fpz';'Fp2';
%     'AF8';'AF4';'AFz';'Fz';'F2';'F4';'F6';'F8';'FT8';'FC6';'FC4';'FC2';'FCz';'Cz';'C2';'C4';
%     'C6';'T8';'TP8';'CP6';'CP4';'CP2';'P2';'P4';'P6';'P8';'P10';'PO8';'PO4';'O2'};
%      % Labels example (BioSemi 64 electrodes)
% D1{1,1}=A11;D1{1,2}=A12;D1{1,3}=A13;D1{1,4}=A14;D1{1,5}=A15; % Sorting trials
% D2{1,1}=A21;D2{1,2}=A22;D2{1,3}=A23; D2{1,4}=A24;D2{1,5}=A25;% Sorting trials
% 
% ic_clean.trial=D1;ic_clean.label=C;ic_clean.fsample=B;ic_clean.trialinfo_cond=[1,2,1,2,1];
% Dir='C:\New_Estimation_Folder\Local-scale_Eric_Data\New_Analysis\Analysis Checking\New Analysis\Analysis Checking\New folder (2)';   % Directory of your data
% save([Dir '\Test00001.mat'],'ic_clean') % Example of 1st subject
% ic_clean.trial=D2;ic_clean.label=C;ic_clean.fsample=B;ic_clean.trialinfo_cond=[2,1,2,2,1];
% save([Dir '\Test00002.mat'],'ic_clean') % Example of 2nd subject
%%Dir='...';   % Direction of your data

%%
uiwait(msgbox('This script calculate the local connectivity within the entered ROIs and frequency bands by using COC measure. It then saved the results in a file for further analysis. By selecting OK another window will appear'));
answer = questdlg('Would you like to run the script for each subject separately?', ...
    'Menu', ...
    'Yes, I will run the code separately','No, I will let the code to run for all subjects','No I will let the code to run for all subjects');
% Handle response
switch answer
    case 'Yes, I will run the code separately'
        %disp([answer ' coming right up.'])
        dessert = 1;
        Disp_Opt=' (for one subject) ';
    case 'No, I will let the code to run for all subjects'
        %disp([answer ' coming right up.'])
        dessert = 2;
        Disp_Opt=' (for Several subjects) ';
end
uiwait(msgbox(['A window will appear in which you are asked to load the EEG data' Disp_Opt '. Each EEG file should be a structure. The structure should include a field ("ic_clean", in line with fieldtrip toolbox). it should be a cell with trials at each coloms (1*trials number).Then, the EEG data of each trial should be like Channel*time. Optional: The structure can include a field "label" which can have the labels of the electrodes. It can also include "fsample" which is corresponding to samplinf frequency. You can also include the field "trialinfo_cond" which is the information about the trials (like different condition numbers or names)']))
if dessert ==1
    [My_file,My_path] = uigetfile('*.mat','Please Select the file for one subject');
else
    Counter_File=1;
    while Counter_File<3
        uiwait(msgbox('Please Select the files for all Subjects'))
        [My_file,My_path] = uigetfile('*.mat','Please Select the files for all subjects','MultiSelect', 'on');
        if iscell(My_file)
            Counter_File=4;
        else
            Counter_File=Counter_File+1;
            
        end
    end
    if ~iscell(My_file)
        uiwait(msgbox('You selected only one subject'))
        dessert = 1;
    end
end


%% Window index finding

%% Starting the code
if dessert==1
    N_Subject_Def={'1','8','4','512','2','9'};
else
    N_Subject_Def={num2str(length(My_file)),'8','4','512','2','9'};       % Number of subjects for which you have the EEG data
end
prompt = {'Enter Number of subjects for which you have the EEG data:',...
    'Enter number of ROIs you would like to calculate LC',...
    'Enter number of frequency bands',...
    'Enter the sampling frequency (Hz)',...
    'Enter the Time window for LC calculation (sec)',...
    'Enter the sample index when the stimuli is applied (sec)'};
dlgtitle = 'Input';
dims = [1 35;1 35;1 35;1 35;1 35;1 35];
definput = (N_Subject_Def);
N_Subject_Str = inputdlg(prompt,dlgtitle,dims,definput);
N_Subject_Control=str2num(N_Subject_Str{1});
N_ROI=str2num(N_Subject_Str{2});
N_Band=str2num(N_Subject_Str{3});
Fs=str2num(N_Subject_Str{4});
Time_Window=str2num(N_Subject_Str{5})*Fs;  % Time window for COC calculation (Ex: 1 second in the code)
Target_Sample=str2num(N_Subject_Str{6})*Fs; % Time when the stimuli is applied (in second (9)) (try to enter one second after the

if Target_Sample==0
    Target_Sample=1;
end
% time stimuli applied to avoid ERP effect)
%% Loading the data
if dessert==2
    N_Subject=length(My_file);
    if N_Subject~=N_Subject_Control
        uiwait(warndlg('Number of the selected files is different than the entered number of subjects'))
    end
else
    N_Subject=1;
end
EEG=cell(N_Subject,1);
Fl=0;

for i=1:N_Subject
    if dessert==2
        Loaded_Data=load([My_path My_file{i}]); %this line will load the EEG data of each subject
    else
        Loaded_Data=load([My_path My_file]); %this line will load the EEG data of each subject
    end
    if isstruct(Loaded_Data)
        
        Fl=1;
        if isfield(Loaded_Data,'ic_clean')
            All_Clean=Loaded_Data.ic_clean;
            if isfield (All_Clean,'trial')
                EEG{i}=All_Clean.trial;
            end
            if isfield (All_Clean,'label')
                Labels_Control=All_Clean.label;
            end
            if isfield (All_Clean,'fsample')
                Fs_Control=All_Clean.fsample;
                if Fs_Control~=Fs
                    uiwait(warndlg('There is a "Fs" field in your data which is different than the entered sampling frequency'))
                    
                end
            end
        end
    end
end

%% ROI Selection
% In this sectoin enter the ROIs you would like to calculate COC or local
% connectivity. The entered electrode labels are those used in the paper.
RCH_De={'AF7,AF3,F3,F5,F7,Fp1','Fp1,Fp2,AF4,AF3,F1,F2','AF4,AF8,F8,F6,F4,Fp2','FC1,FC2,C1,CP1,C2,CP2','FT7,T7,TP7,CP5,FC5,C5','CP1,CP2,P1,P2,PO4,PO3','FT8,T8,TP8,CP6,FC6,C6','O1,O2,PO3,PO4'}; % 1st ROI (Left Frontal)
% RCH{9}={New ROI}
dims = [];

for i=1:N_ROI
    if i<=length(RCH_De)
        
    else
        RCH_De{i}='New ROI' ;
    end
    dims=[dims;1 35];
    prompt_ROI{i}='Enter the electrode labels for the selected ROI';
end
dlgtitle = 'ROI Selection';
ROI_Str = inputdlg(prompt_ROI,dlgtitle,dims,RCH_De);
%% Window index finding
[M,n]=size(EEG{1}{1}); % M=number of electrodes, n=time points

if M>n
    disp('Number of channels are higher than the time sample (wrong format)!!!!!!')
end
Window_Number=floor((n-Target_Sample)/Time_Window);
Window_Speech=cell(Window_Number,1);
for TW=1:Window_Number
    Window_Speech{TW}= ((TW-1)*Time_Window+1:TW*Time_Window)+Target_Sample;
end
[~,N_Trials]=size(EEG{1}); % number of Trials

%% ROIs index detection
if exist('Labels_Control')
    if length(Labels_Control)==M
        Labels_Nchal='same';
    else
        Labels_Nchal='different';
    end
    asnwer=questdlg(['We found label field in the loaded EEG file which has the ' Labels_Nchal ' number of labels as the loaded EEG data. Would you like to use that as the labels or you will load a different file'],...
        'menu', 'Yes, I will use the same label','No, I will load different file','No, I will load different file');
    switch asnwer
        case 'Yes, I will use the same label'
            %disp([answer ' coming right up.'])
            LLabelQ = 1;
            CHannel=Labels_Control;
        case 'No, I will load different file'
            %disp([answer ' coming right up.'])
            LLabelQ = 2;
    end
else
    uiwait(msgbox('You will be asked in the next windows to load the label file. The label file should be ".mat" file which is a "cell array" whose elements are the labels of each electrodes. PLEASE note that the order of the labels should be the same as the the order of the EEG data maning that the first labels should be corresponded to the first colomn of EEG data'))
    [file_Labels,path_Labels] = uigetfile('*.mat','Please Select the file for the labels of the electrodes');
    Loaded_Labels=load([path_Labels file_Labels]);
    CHannel_Tmo=struct2cell(Loaded_Labels);
    CHannel=CHannel_Tmo{1};
    if length(CHannel)~=M
        uiwait(msgbox('The number of loaded labels is higher than the channels in the loaded data'))
    end
end

if LLabelQ==2
    uiwait(msgbox('You will be asked in the next windows to load the label file. The label file should be ".mat" file which is a "cell array" whose elements are the labels of each electrodes. PLEASE note that the order of the labels should be the same as the the order of the EEG data maning that the first labels should be corresponded to the first colomn of EEG data'))
    [file_Labels,path_Labels] = uigetfile('*.mat','Please Select the file for the labels of the electrodes');
    Loaded_Labels=load([path_Labels file_Labels]);
    CHannel_Tmo=struct2cell(Loaded_Labels);
    CHannel=CHannel_Tmo{1};
    if length(CHannel)~=M
        uiwait(msgbox('The number of loaded labels is higher than the channels in the loaded data'))
    end
end
N_ROIs=length(ROI_Str); % number of Channels
for i=1:N_ROIs
    Electrode_ALL=[];
    Electrode_ALL_Tmp=ROI_Str{i};
    Comma_Index=find(Electrode_ALL_Tmp==',');
    Electrode_ALL{1}= Electrode_ALL_Tmp(1:Comma_Index(1)-1);
    for j=2:length(Comma_Index)
        Electrode_ALL{j}=  Electrode_ALL_Tmp(Comma_Index(j-1)+1:Comma_Index(j)-1);
    end
    Electrode_ALL{j+1}=Electrode_ALL_Tmp(Comma_Index(end)+1:end);
    m=0;
    for j=1:length(Electrode_ALL) % finding index of each electrode in each ROI
        if ~isempty(find(strcmp(CHannel,Electrode_ALL{j})==1))
            m=m+1;
            Label_ELEctrode{i}(m)=find(strcmp(CHannel,Electrode_ALL{j})==1);
        end
    end
end
 Ref_Flag=0;
 Tmp_Ref=[];
 Channel_Tmp=1:M;
for i=1:length(CHannel)
   if strcmp(CHannel{i},'EXG1')|strcmp(CHannel{i},'EXG2')
      Ref_Flag=1;
      Tmp_Ref=[Tmp_Ref;i];
   end  
end
if Ref_Flag==1
    asnwer=questdlg(['We found either "EXG1" or "EXG2" label. In the paper we deleted the data for those electrodes, which can have effects on the re-referencing to common average. Would you like to delet the data of "EXG1" and "EXG2" '],...
        'menu', 'Yes, I would','No, I would not','No, I would not');
    switch asnwer
        case 'Yes, I would'
            %disp([answer ' coming right up.'])
            Channel_Tmp(Tmp_Ref)=[];
        case 'No, I would not'
            Channel_Tmp=1:M;
    end
end
%% Filters
Band_De={'0.5,4','4,8','8,12.5','12.5,25'};
dims_Band=[];
for i=1:N_Band
    if i<=length(RCH_De)
        
    else
        Band_De{i}='New Band' ;
    end
    dims_Band=[dims_Band;1 35];
    prompt_Band{i}='Enter the frequency band';
end
dlgtitle = 'Band Selection';
Band_Str = inputdlg(prompt_Band,dlgtitle,dims_Band,Band_De);
for i=1:N_Band
    Band_Str_Tmp=Band_Str{i};
    Comma_Index=find(Band_Str_Tmp==',');
    bpFilt{i} = designfilt('bandpassfir','FilterOrder',1500, ...
        'CutoffFrequency1',str2num(Band_Str_Tmp(1:Comma_Index-1)),'CutoffFrequency2',str2num(Band_Str_Tmp(Comma_Index+1:end)), ...
        'SampleRate',512);
end

%% Analysis

for Subject=1:N_Subject
    disp(['Subject ' num2str(Subject)])
    for Bands=1:length(bpFilt)
        N_Trials=length(EEG{Subject});
        for i=1:N_Trials
            EEG{Subject}{i}(Channel_Tmp,:)=EEG{Subject}{i}(Channel_Tmp,:)-mean(EEG{Subject}{i}(Channel_Tmp,:)); %Average Referencing
            EEGMat(:,:,i)=filter(bpFilt{Bands},EEG{Subject}{i}(Channel_Tmp,:)')';
        end
        
        
        %% Local-Scale Connectivity 8db ON
        for T=1:N_Trials
            Tmp=EEGMat(:,:,T);
            for ROI=1:N_ROIs
                
                for TW=1:Window_Number
                    Tmp_oneband=Extracting_Phase(squeeze( Tmp(Label_ELEctrode{ROI},Window_Speech{TW})));%Extraxting IP of the signals
                    LSC(Subject,T,Bands,TW,ROI)= measure_COC(Tmp_oneband); % Calculating COC
                end
            end
        end
    end
end


%% In this section we check if there is trial information field by which we separate the files
Flag=0;


for i=1:N_Subject
    
    if N_Subject>1
        Loaded_Data=load([My_path My_file{i}]); %this line will load the EEG data of each subject
    else
        Loaded_Data=load([My_path My_file]); %this line will load the EEG data of each subject
    end
    
    if isstruct(Loaded_Data)
        
        Fl=1;
        if isfield(Loaded_Data,'ic_clean')
            All_Clean=Loaded_Data.ic_clean;
            if isfield (All_Clean,'trialinfo_cond')
                if Flag==0
                    answer = questdlg('We found a field in the data including the trial information ("trialinfo_cond"). Would you like to use this info and save the data for each condition separately', ...
                        'Menu', ...
                        'Yes, I will','No, I will not','No, I will not');
                end
                switch answer
                    case 'Yes, I will'
                        Flag=1;
                    case 'No, I will not'
                        break
                end
            end
            
        end
    end
    if Flag==1
        Trial_Info=All_Clean.trialinfo_cond;
        All_Cond=unique(Trial_Info);
        N_Cond=length(All_Cond);
        
        for ii=1:N_Cond
            m=1;
            for j=1:N_Trials
                
                Tmp=[];
                if Trial_Info(j)==All_Cond(ii)
                    LSC_Sep{ii}{i,m}= squeeze(LSC(i,j,:,:,:));
                    m=m+1;
                end
                
            end
            
        end
        
        
    end
end

%% Saving the results
answer = questdlg('In the paper, we considered the average over time window as the local connectivity in each band and ROI. Would you like to average over time windows?', ...
    'Menu', ...
    'Yes, I will','No, I will not','No, I will not');
switch answer
    case 'Yes, I will'
        Flag1=1;
    case 'No, I will not'
        Flag1=0;
end
if Flag==0
    if N_Subject==1
        if Flag1==1
            uiwait(msgbox('A window will pop up after you select Ok in which you are asked to select the directory and the name of the file you wish to save the results. The results are saved in a matrix format. It is saved in the format of Trials*Bands*ROIs'))
            LSC=squeeze(mean(LSC,4));
        else
            uiwait(msgbox('A window will pop up after you select Ok in which you are asked to select the directory and the name of the file you wish to save the results. The results are saved in a matrix format. It is saved in the format of Trials*Bands*Window*ROIs'))
            LSC=squeeze(LSC);
        end
        uisave('LSC','Results')
    else
        if Flag1==1
            uiwait(msgbox('A window will pop up after you select Ok in which you are asked to select the directory and the name of the file you wish to save the results. The results are saved in a matrix format. It is saved in the format of Subject*Trials*Bands*ROIs'))
            LSC=squeeze(mean(LSC,4));
        else
            uiwait(msgbox('A window will pop up after you select Ok in which you are asked to select the directory and the name of the file you wish to save the results. The results are saved in a matrix format. It is saved in the format of Subject*Trials*Bands*Window*ROIs'))
            LSC=squeeze(LSC);
        end
        uisave('LSC','Results')
    end
else
    if N_Subject==1
        if Flag1==1
            uiwait(msgbox('A window will pop up after you select Ok in which you are asked to select the directory and the name of the file you wish to save the results. The results are saved in a cell format. It is saved in the format of 1*Conditions. The results for each condition is again a cell with the format of 1*Trials. The results of each trial is a matrix with the format of Bands*ROIs'))
            for ii=1:N_Cond
                
                for i=1:length(LSC_Sep{ii})
                   LSC_Sep{ii}{i}=squeeze(mean(LSC_Sep{ii}{i},2));
                end
            end
        
    else
            uiwait(msgbox('A window will pop up after you select Ok in which you are asked to select the directory and the name of the file you wish to save the results. The results are saved in a cell format. It is saved in the format of 1*Conditions. The results for each condition is again a cell with the format of 1*Trials. The results of each trial is a matrix with the format of Bands*Window*ROIs'))

        end
        uisave('LSC_Sep','Results')
    else
        if Flag1==1
            uiwait(msgbox('A window will pop up after you select Ok in which you are asked to select the directory and the name of the file you wish to save the results. The results are saved in a cell format. It is saved in the format of 1*Conditions. The results for each condition is again a cell with the format of Subjects*Trials. The results of each trial is a matrix with the format of Bands*ROIs'))
            for ii=1:N_Cond
                for j=1:N_Subject
                    for i=1:length(LSC_Sep{ii})
                        LSC_Sep{ii}{j,i}=squeeze(mean(LSC_Sep{ii}{j,i},2));
                    end
                end
            end
        
    else
            uiwait(msgbox('A window will pop up after you select Ok in which you are asked to select the directory and the name of the file you wish to save the results. The results are saved in a cell format. It is saved in the format of 1*Conditions. The results for each condition is again a cell with the format of Subjects*Trials. The results of each trial is a matrix with the format of Bands*Window*ROIs'))

        end
        uisave('LSC_Sep','Results')
    end
end
